# Supplementary material for: Impact of Treatment Modalities on Locally Advanced Gastric Cancer—Real-World Data
Source: Curr Oncol. 2025 Aug 16;32(8):463. doi: 10.3390/curroncol32080463 (PMC12384806; doi:10.3390/curroncol32080463)
Supplement: Supplementary file 1 [file curroncol-32-00463-s001.zip]

Archive with 1 entries (1 files):
- curroncol-3767333-supplementary.pdf
